# Supplementary material for: PCDH19 in Males: Are Hemizygous Variants Linked to Autism?
Source: Genes (Basel). 2023 Feb 27;14(3):598. doi: 10.3390/genes14030598 (PMC10048232; doi:10.3390/genes14030598)
Supplement: Supplementary file 1 [file genes-14-00598-s001.zip]

Archive with 1 entries (1 files):
- genes-2000834-supplementary.xlsx
