# Supplementary material for: PCDH19 in Males: Are Hemizygous Variants Linked to Autism?
Source: Genes (Basel). 2023 Feb 27;14(3):598. doi: 10.3390/genes14030598 (PMC10048232; doi:10.3390/genes14030598)
Supplement: Supplementary file 1 [file genes-14-00598-s001.zip › genes-2000834-supplementary.xlsx]

## Sheet: Supplementary Table S1
Gene Name
ADNP
ANK2
ARID1B
ASH1L
ASXL3
CHD2
CHD8
CUL3
DSCAM
DYRK1A
GRIN2B
KATNAL2
KMT2A
KMT5B
MYT1L
NAA15
POGZ
PTEN
RELN
SCN2A
SETD5
SHANK3
SYNGAP1
TBR1
TRIP12
ANKRD11
BAZ2B
BCKDK
BCL11A
CACNA1D
CACNA1H
CACNA2D3
CIC
CNOT3
CNTN4
CNTNAP2
CTNND2
CUX1
DDX3X
DEAF1
DIP2C
ERBIN
FOXP1
GABRB3
GIGYF2
GRIA1
GRIP1
ILF2
INTS6
IRF2BPL
KAT2B
KDM5B
KDM6A
KMT2C
LEO1
MAGEL2
MBOAT7
MECP2
MED13
MED13L
MET
NCKAP1
NLGN3
NRXN1
PHF3
PTCHD1
RANBP17
RIMS1
SCN9A
SHANK2
SLC6A1
SMARCC2
SPAST
SRCAP
SRSF11
TAOK2
TBL1XR1
TCF20
TNRC6B
TRIO
UBN2
UPF3B
USP15
USP7
WAC
WDFY3
ABAT
ABCA10
ABCA13
ABCA7
ACE
ACHE
ACTN4
ADA
ADCY3
ADCY5
ADK
ADORA2A
ADORA3
ADRB2
AFF2
AGAP1
AGAP2
AGBL4
AGMO
AGO1
AGTR2
AHDC1
AKAP9
AMPD1
AMT
ANK3
ANKS1B
ANXA1
APBA2
APBB1
APH1A
AR
ARHGAP11B
ARHGAP32
ARHGAP5
ARHGEF10
ARHGEF9
ARNT2
ASAP2
ASMT
ASPM
ASTN2
ATP10A
ATP1A1
ATP1A3
ATP2B2
ATP6V0A2
ATRX
AUTS2
AVPR1A
AVPR1B
AZGP1
BBS4
BCAS1
BICDL1
BIRC6
BRCA2
BRD4
BST1
BTAF1
C15orf62
C3orf58
C4B
CA6
CACNA1B
CACNA1E
CACNA1F
CACNA1G
CACNA1I
CACNA2D1
CACNB2
CADM1
CADM2
CADPS2
CAMK2A
CAMK4
CAPN12
CAPRIN1
CARD11
CASC4
CASK
CC2D1A
CCDC88C
CCDC91
CCNG1
CCT4
CD276
CD38
CD99L2
CDC42BPB
CDH10
CDH11
CDH13
CDH22
CDH8
CDH9
CECR2
CELF4
CELF6
CEP135
CEP290
CEP41
CGNL1
CHD1
CHD3
CHMP1A
CHRM3
CHRNA7
CHRNB3
CIB2
CLASP1
CLN8
CLTCL1
CMIP
CNGB3
CNKSR2
CNR1
CNTN3
CNTN5
CNTN6
CNTNAP3
CNTNAP4
CNTNAP5
COL28A1
CPEB4
CPT2
CSMD1
CSNK1E
CTCF
CTNNA3
CTNNB1
CTTNBP2
CUL7
CUX2
CX3CR1
CYFIP1
CYLC2
CYP11B1
DAGLA
DAPP1
DDC
DDX53
DENR
DIP2A
DISC1
DIXDC1
DLG1
DLGAP1
DLGAP2
DLGAP3
DLX2
DLX6
DMXL2
DNAH10
DNAH17
DNAH3
DNER
DNMT3A
DOCK1
DOCK4
DOCK8
DPP10
DPP4
DPP6
DPYD
DPYSL2
DPYSL3
DRD1
DRD2
DRD3
DST
DUSP15
DVL3
DYDC1
DYDC2
DYNC1H1
EFR3A
EHMT1
EIF3G
EIF4E
ELAVL2
ELAVL3
ELOVL2
ELP4
EMSY
EN2
EP300
EP400
EPC2
EPHB2
EPPK1
ERG
ERMN
ESR2
ESRRB
ETFB
EXOC3
EXOC5
EXOC6
EXOC6B
EXT1
FABP5
FAM47A
FAM92B
FAN1
FAT1
FBN1
FBXO11
FBXO33
FBXO40
FCRL6
FEZF2
FGA
FHIT
FOXP2
FRK
GABBR2
GABRA4
GABRG3
GALNT13
GALNT14
GALNT8
GAS2
GDA
GGNBP2
GIGYF1
GLIS1
GLO1
GLRA2
GNAS
GNB1L
GPC4
GPC6
GPD2
GPHN
GPR37
GPR85
GPX1
GRID1
GRID2
GRID2IP
GRIK2
GRIK3
GRIK4
GRIK5
GRIN1
GRIN2A
GRM5
GRM7
GSTM1
GTF2I
GUCY1A2
HDLBP
HECTD4
HECW2
HIVEP3
HLA-A
HLA-B
HLA-DRB1
HLA-G
HMGN1
HNRNPH2
HNRNPU
HOMER1
HRAS
HS3ST5
HSD11B1
HTR1B
HTR3A
HTR3C
HYDIN
ICA1
IL1R2
IL1RAPL1
IL1RAPL2
IMMP2L
INPP1
IQGAP3
IQSEC2
ITGB3
ITPR1
JARID2
JMJD1C
KANK1
KAT6A
KATNAL1
KCND2
KCND3
KCNJ10
KCNJ15
KCNK7
KCNMA1
KCNQ2
KCNQ3
KCTD13
KDM4B
KDM4C
KDM5C
KDM6B
KHDRBS2
KIAA1586
KIF13B
KIF14
KIF5C
KIRREL3
KLF16
KMT2E
KRR1
KRT26
LAMA1
LAMB1
LEP
LILRB2
LIN7B
LMX1B
LRBA
LRFN2
LRFN5
LRP2
LRRC1
LRRC4
LZTR1
LZTS2
MACROD2
MAOA
MAOB
MAPK3
MARK1
MBD1
MBD3
MBD4
MBD5
MBD6
MCM4
MCM6
MCPH1
MDGA2
MEF2C
MEGF10
MEGF11
MFRP
MIB1
MIR137
MKL2
MNT
MPP6
MSANTD2
MSR1
MTF1
MTHFR
MTOR
MUC12
MUC4
MYH10
MYH4
MYO16
MYO1E
MYO5A
MYO5C
MYO9B
NAALADL2
NACC1
NAV2
NBEA
NCKAP5
NCOR1
NDUFA5
NEO1
NEXMIF
NFIA
NFIB
NINL
NIPA1
NIPA2
NLGN1
NLGN2
NLGN4X
NLGN4Y
NOTCH2NL
NPAS2
NR1D1
NR2F1
NR3C2
NR4A2
NRCAM
NRP2
NRXN2
NRXN3
NSMCE3
NTNG1
NTRK1
NTRK3
NUAK1
NUDCD2
NUP133
NXPH1
ODF3L2
OFD1
OPHN1
OR1C1
OR2M4
OR2T10
OR52M1
OTUD7A
OTX1
OXT
OXTR
P2RX5
P4HA2
PAH
PAK2
PARD3B
PATJ
PAX5
PCDH10
PCDH11X
PCDH15
PCDH9
PCDHA1
PCDHA10
PCDHA11
PCDHA12
PCDHA13
PCDHA2
PCDHA3
PCDHA4
PCDHA5
PCDHA6
PCDHA7
PCDHA8
PCDHA9
PCDHAC1
PCDHAC2
PDCD1
PDE1C
PER1
PER2
PEX7
PHB
PHF2
PHIP
PHRF1
PIK3CG
PITX1
PLAUR
PLCB1
PLN
PLXNA3
PLXNA4
PLXNB1
PNPLA7
POLA2
POMT1
PON1
POT1
PPFIA1
PPM1D
PPP1R1B
PPP2R1B
PPP2R5D
PREX1
PRICKLE1
PRICKLE2
PRKCB
PRKDC
PRKN
PRODH
PRPF39
PRUNE2
PSD3
PTBP2
PTGS2
PTK7
PTPN11
PTPRB
PTPRC
PTPRT
PXDN
PYHIN1
QRICH1
RAB11FIP5
RAB2A
RAB39B
RAB43
RAD21L1
RAI1
RAPGEF4
RASSF5
RBFOX1
RBM27
REEP3
RERE
RFX3
RGS7
RHOXF1
RIMS3
RIT2
RNF135
RNF38
ROBO2
RPL10
RPS6KA2
RPS6KA3
SAE1
SAMD11
SASH1
SATB2
SBF1
SCFD2
SCN1A
SCN4A
SCN8A
SCP2
SDC2
SEMA5A
SERPINE1
SETBP1
SETD1B
SETD2
SETDB1
SETDB2
SEZ6L2
SGSM3
SHANK1
SHOX
SIN3A
SLC12A5
SLC1A1
SLC22A15
SLC22A9
SLC24A2
SLC25A12
SLC25A27
SLC25A39
SLC27A4
SLC29A4
SLC35B1
SLC38A10
SLC4A10
SLC6A3
SLC6A4
SLC6A8
SLC7A3
SLC7A5
SLC7A7
SLC9A9
SLCO1B3
SLITRK5
SMAD4
SMARCA4
SMC3
SMG6
SNAP25
SND1
SNTG2
SOD1
SPARCL1
SPP2
SRGAP3
SSPO
SSRP1
ST7
ST8SIA2
STK39
STX1A
STXBP1
STXBP5
STYK1
SYAP1
SYN1
SYN2
SYNCRIP
SYNE1
SYNJ1
SYT17
TAF1C
TAF6
TANC2
TBC1D31
TBC1D5
TBL1X
TBX1
TCF4
TCF7L2
TDO2
TECTA
TERB2
TERF2
TET2
THBS1
THRA
TLK2
TM4SF19
TMLHE
TMPRSS9
TOP3B
TPO
TRAF7
TRAPPC9
TRIM33
TRPC6
TRPM1
TSC2
TSHZ3
TSPAN17
TSPAN7
TSPOAP1
TTC25
TTN
TUBGCP5
UBE2H
UBE3A
UBE3C
UBR5
UNC13A
UNC79
UNC80
USH2A
USP45
USP9Y
VASH1
VDR
VIL1
VSIG4
WNK3
WNT1
WWOX
XPO1
YEATS2
YTHDC2
YWHAE
ZBTB16
ZBTB20
ZC3H4
ZMYND11
ZNF18
ZNF292
ZNF385B
ZNF462
ZNF517
ZNF548
ZNF559
ZNF626
ZNF713
ZNF774
ZNF804A
ZNF827
ZWILCH
